# Supplementary material for: Optimization of Extraction Process, Structure Characterization, and Antioxidant Activity of Polysaccharides from Different Parts of Camellia oleifera Abel
Source: Foods. 2022 Oct 12;11(20):3185. doi: 10.3390/foods11203185 (PMC9602086; doi:10.3390/foods11203185)
Supplement: Supplementary file 1 [file foods-11-03185-s001.zip]

Archive with 1 entries (1 files):
- foods-1923577-supplementary.pdf
